# Supplementary material for: Hypomyelinating Leukodystrophy 8 (HLD8)-Associated Mutation of POLR3B Leads to Defective Oligodendroglial Morphological Differentiation Whose Effect Is Reversed by Ibuprofen
Source: Neurol Int. 2022 Feb 16;14(1):212–44. doi: 10.3390/neurolint14010018 (PMC8884015; doi:10.3390/neurolint14010018)
Supplement: Supplementary file 1 [file neurolint-14-00018-s001.zip]

Archive with 1 entries (1 files):
- neurolint-1478311-supplementary.tif
